# Supplementary material for: Cerebrovascular Disease Hospitalization Rates in End-Stage Kidney Disease Patients with Kidney Transplant and Peripheral Vascular Disease: Analysis Using the National Inpatient Sample (2005–2019)
Source: Healthcare (Basel). 2024 Feb 10;12(4):454. doi: 10.3390/healthcare12040454 (PMC10887507; doi:10.3390/healthcare12040454)
Supplement: Supplementary file 1 [file healthcare-12-00454-s001.zip]

Archive with 1 entries (1 files):
- healthcare-2809985-supplementary.pdf
